# Supplementary material for: AI in Hand and Wrist Radiography: Multimodal Large Language Models for Distal Radius Fracture Detection and Characterization
Source: Diagnostics (Basel). 2026 Apr 15;16(8):1171. doi: 10.3390/diagnostics16081171 (PMC13115499; doi:10.3390/diagnostics16081171)
Supplement: Supplementary file 1 [file diagnostics-16-01171-s001.zip]

Archive with 1 entries (1 files):
- diagnostics-4231160-supplementary.pdf
